# Supplementary material for: Function of HIF-1α in Regulation of Antioxidative Stress of Tribolium castaneum Under Hypoxia
Source: Insects. 2026 Mar 21;17(3):343. doi: 10.3390/insects17030343 (PMC13027032; doi:10.3390/insects17030343)
Supplement: Supplementary file 1 [file insects-17-00343-s001.zip]

Archive with 1 entries (1 files):
- insects-4148750-supplementary.pdf
